# Supplementary material for: Balancing the risk of major bleeding against vascular disease risk in people without atherosclerotic disease
Source: Heart. 2025 Feb 26;111(15):e324841. doi: 10.1136/heartjnl-2024-324841 (PMC12322474; doi:10.1136/heartjnl-2024-324841)
Supplement: online supplemental file 2 [file heartjnl-111-15-s002.xlsx]

## Sheet: Content
Item	Description
Data Table 1	ICD-10 and OPCS-4 code ranges used to define prior atherosclerotic cardiovascular diseases and incident major vascular events.
Data Table 2	Number of participants with a hospital spell including ICD-10/OPCS-4 code for major bleed.
Data Table 3	Hospital admission and procedures risk factors considered for major vascular event risk: number with factors.
Data Table 4	Hospital admission and procedures risk factors considered for major bleed risk: number with factors.
Data Table 5	Standard and additional risk factors (other than hospital admission and procedures) considered for major bleed risk.
Data Table 6	Risk factors for major vascular events and their parameter estimates for forming the risk score .
Data Table 7	Risk factors for major bleed conditional on major vascular event risk factors and their parameter estimates for forming the risk score.
Data Table 8	Risk factors for major bleed derived from HADP data and standard factors conditional on major vascular event risk factors and their parameter estimates for forming the risk score.

## Sheet: Data Table 1
Data Table 1. ICD-10 and OPCS-4 code ranges used to define prior atherosclerotic cardiovascular diseases and incident major vascular events.
Outcome	ICD-10/OPCS-4 codes
Myocardial infarction	Acute myocardial infarction (I21) Subsequent myocardial infarction (I22)
Evidence of prior myocardial infarction*	Certain current complications following acute myocardial infarction (I23) Old myocardial infarction (I252)
Ischaemic stroke	Cerebral infarction (I63) Stroke, not specified as haemorrhage or infarction (I64)
Evidence of prior ischaemic stroke*	Sequelae of cerebral infarction (I693) Sequelae of stroke, not specified as haemorrhage or infarction (I694) Sequelae of other and unspecified cerebrovascular diseases (I698)
Transient ischaemic attack	Transient cerebral ischaemic attacks and related syndromes (G45)
Vascular death (excluding intracranial haemorrhage)	Diseases of the circulatory system, excluding intracranial haemorrhage (I00:I52, I63:I99)
Coronary revascularization	Saphenous vein graft replacement of coronary artery (K40) Other autograft replacement of coronary artery (K41) Allograft replacement of coronary artery (K42)
	Prosthetic replacement of coronary artery (K43) Other replacement of coronary artery (K44) Connection of thoracic artery to coronary artery (K45) Other bypass of coronary artery (K46) Endarterectomy of coronary artery (K47.1)
	Transluminal balloon angioplasty of coronary artery (K49) Other therapeutic transluminal operations on coronary artery (K50) Percutaneous transluminal balloon angioplasty and insertion of stent into coronary artery (K75) Revascularization of wall of heart (K234)
Non-coronary revascularization	Revascularization procedures including bypass, endarterectomy, endovascular repair, aneurysms repair, embolectomy and percutaneous revascularization procedures of aorta (L16.1, L16.2, L16.8, L16.9, L18, L20, L21, L23, L25.1, L25.2, L25.3, L25.4, L26.1, L26.3, L26.5, L26.9, L27, L28), carotid artery (L29, L30.3, L30.4, L30.9, L31.1, L31.3, L31.4, L31.8, L31.9), subclavian artery (L37, L38, L39.1, …
Prior atherosclerotic cardiovascular disease*	Angina (I20), ischaemic heart disease (I23.2-I23.8, I24, I25), atherosclerotic cerebrovascular diseases (I65, I66, I67.2), atherosclerosis (I70), aortic and other aneurysms (I71, I72), peripheral vascular disease (I73.1, I73.8, I73.9, I74, I77.1, K55.1, K55.8, K55.9)
Abbreviations: ICD-10: International Classification of Diseases and Related Health Problems – 10th revision; OPCS-4: Office of Population, Censuses and Surveys: Classification of Interventions and Procedures – version 4. *Evidence of prior atherosclerotic cardiovascular disease’ codes are included only when defining prior atherosclerotic cardiovascular diseases and not when defining incident majo…

## Sheet: Data Table 2
Data Table 2. Number of participants with a hospital spell including ICD-10/OPCS-4 code for major bleed.
		Diagnostic code position
		Any					Primary
ICD-10	Description	All	Mean length of stay	Length of stay >0	Length of stay >1		All	Mean length of stay	Length of stay >0	Length of stay >1
Upper gastrointestinal bleed
I850	Oesophageal varices with bleeding	95	10.2	78	72		74	9.6	58	54
K226	Gastro-oesophageal laceration-haemorrhage syndrome	196	5	121	96		115	4.2	78	59
K250	Gastric ulcer, acute with haemorrhage	62	5.7	40	37		46	6.2	34	32
K252	Gastric ulcer, acute with both haemorrhage and perforation	2	33.5	1	1		1	0	0	0
K254	Gastric ulcer, chronic or unspecified with haemorrhage	158	5.7	107	103		101	5.2	80	76
K256	Chronic or unspecified with both haemorrhage and perforation	8	11.8	2	2		2	0	0	0
K260	Duodenal ulcer, acute with haemorrhage	77	15.6	69	67		52	10.4	46	44
K262	Duodenal ulcer, acute with both haemorrhage and perforation	8	18.5	7	7		5	18.8	5	5
K264	Duodenal ulcer, chronic or unspecified with haemorrhage	176	10.7	154	149		134	9	120	118
K266	Chronic or unspecified with both haemorrhage and perforation	11	15.6	8	8		7	12.7	5	5
K270	Peptic ulcer, acute with haemorrhage	6	9.8	2	2		4	1.3	1	1
K272	Peptic ulcer, acute with both haemorrhage and perforation	2	0	0	0		0	0	0	0
K274	Peptic ulcer, chronic or unspecified with haemorrhage	7	1.6	3	3		5	2.2	3	3
K276	Chronic or unspecified with both haemorrhage and perforation	4	0	0	0		1	0	0	0
K280	Gastrojejunal ulcer, acute with haemorrhage	0	0	0	0		0	0	0	0
K282	Acute with both haemorrhage and perforation	0	0	0	0		0	0	0	0
K284	Gastrojejunal ulcer, chronic or unspecified with haemorrhage	6	5.3	5	5		5	4.6	4	4
K286	Chronic or unspecified with both haemorrhage and perforation	1	9	1	1		1	9	1	1
K290	Acute haemorrhagic gastritis	320	1.1	39	28		162	1	19	12
K920	Haematemesis	1644	7.6	1165	1012		852	4.2	510	413
K921	Melaena	2338	7	1295	1103		1233	2.9	598	476
K922	Gastrointestinal haemorrhage, unspecified*			447	403		426	4.8	265	232
Lower gastrointestinal bleed
K625	Haemorrhage of anus and rectum	7174	0.7	626	411		4665	0.4	373	221
K922	Gastrointestinal haemorrhage, unspecified**			2244	1741		5723	1	1102	774
Respiratory bleed
R040	Epistaxis	2094	4.4	1493	926		1434	1.5	967	477
R041	Hemorrhage from throat	10	3.5	2	2		9	0.3	1	1
R042	Hemoptysis	1645	2.8	553	416		1062	1	190	116
R048	Hemorrhage from other sites in respiratory passages	49	12.6	38	35		9	5.1	6	6
R049	Hemorrhage from respiratory passages, unspecified	4	11	2	2		0	0	0	0
J942	Haemothorax	104	13.4	94	83		31	7.4	25	22
Hematuria
R31	Haematuria	11368	1.7	3019	2173		8364	0.5	1163	718
Intracranial bleed
N421	Congestion and haemorrhage of prostate	142	0.5	31	21		63	0.3	10	6
R58	Haemorrhage, not elsewhere classified	92	11.3	57	48		21	3.8	9	7
I600	Nontraumatic subarachnoid hemorrhage from carotid siphon and bifurcation	20	17.7	17	17		19	17.9	16	16
I601	Nontraumatic subarachnoid hemorrhage from middle cerebral artery	63	19.8	55	52		60	19.8	52	49
I602	Nontraumatic subarachnoid hemorrhage from anterior communicating artery	118	20.4	102	102		115	20.9	101	101
I603	Nontraumatic subarachnoid hemorrhage from posterior communicating artery	68	20.3	65	62		66	20.5	63	60
I604	Nontraumatic subarachnoid hemorrhage from basilar artery	25	17.8	23	22		24	18.6	23	22
I605	Nontraumatic subarachnoid hemorrhage from vertebral artery	2	19.5	2	2		2	19.5	2	2
I606	Nontraumatic subarachnoid hemorrhage from other intracranial arteries	33	23.2	33	31		29	22.8	29	28
I607	Nontraumatic subarachnoid hemorrhage from unspecified intracranial artery	23	11.2	17	14		20	12.7	16	13
I608	Other nontraumatic subarachnoid hemorrhage	54	17.4	47	43		48	16.4	41	38
I609	Nontraumatic subarachnoid hemorrhage, unspecified	372	14.6	319	263		298	12	249	198
I610	Nontraumatic intracerebral hemorrhage in hemisphere, subcortical	127	18.4	120	105		114	19.6	107	93
I611	Nontraumatic intracerebral hemorrhage in hemisphere, cortical	193	18.5	184	169		154	17.5	147	136
I612	Nontraumatic intracerebral hemorrhage in hemisphere, unspecified	52	18.1	47	41		48	19	43	38
I613	Nontraumatic intracerebral hemorrhage in brain stem	30	21.2	29	25		26	20.2	25	21
I614	Nontraumatic intracerebral hemorrhage in cerebellum	62	17.8	61	51		53	19.5	52	43
I615	Nontraumatic intracerebral hemorrhage, intraventricular	118	21	105	94		54	18.8	49	42
I616	Nontraumatic intracerebral hemorrhage, multiple localized	34	13.9	33	30		24	12.7	23	21
I618	Other nontraumatic intracerebral hemorrhage	106	17.3	97	85		91	18.2	82	72
I619	Nontraumatic intracerebral hemorrhage, unspecified	494	16.3	433	385		393	15.7	349	305
I620	Nontraumatic subdural hemorrhage	397	19.8	353	307		294	20	259	220
I621	Nontraumatic extradural hemorrhage	16	30.1	16	15		5	15.6	5	4
I629	Nontraumatic intracranial hemorrhage, unspecified	120	14.2	104	83		93	11.5	79	63
Abbreviations: ICD-10: International Classification of Diseases and Related Health Problems – 10th revision; OPCS-4: Office of Population, Censuses and Surveys: Classification of Interventions and Procedures – version 4.
* with intervention/procedure associated with upper GI bleed (OPCS-4 codes G16, G42, G43, G44, G45, G55, G65, G79, G80)
** with no intervention/procedure associated with upper GI bleed
*** Only the primary diagnoses of haematuria were included.

## Sheet: Data Table 3
Data Table 3. Hospital admission and procedures risk factors considered for major vascular event risk: number with factors.
	Pre-recruitment	Post-recruitment	All
ICD-10: I48, OPCS-4: K223,K571,K62.1-K62.4,X501,X502 Atrial fibrillation	1164	15614	16212
ICD-10: I20 Angina	0	8747	8747
ICD-10: Measuring Multimorbidity† category: Aortic and other aneurysms	0	2375	2375
ICD-10: I65, I66, I67.2 Atherosclerotic cerebrovascular diseases	0	1412	1412
ICD-10: I70 Atherosclerosis	0	857	857
ICD-10: E20-E35 Disorders of other endocrine glands	40	76	103
ICD-10: E65-E68 (remnant block) Localised adiposity	69	21	89
ICD-10: F00-F09 Organic, including symptomatic, mental disorders	2	670	671
ICD-10: G40-G47 (remnant block) Episodic and paroxysmal disorders (except epilepsy and vascular disorders)	3	83	86
ICD-10: I00-I02 Acute rheumatic fever	9	25	34
ICD-10: I05-I09 (remnant block) Chronic rheumatic heart diseases (except valve involvement)	12	30	40
ICD-10: I10-I15 (remnant block) Hypertensive disease (except renal disease)	23607	104986	109915
ICD-10: I26-I28 (remnant block) Pulmonary heart disease and diseases of pulmonary circulation (except DVT/PE)	135	1284	1391
ICD-10: I30-I52 (remnant block) Other forms of heart disease (except arrhythmia or cardiac failure)	3137	20412	22581
ICD-10: I670, I671, I673-I679, I68 Other cerebrovascular disease (including unspecified)	218	4130	4318
ICD-10: I70-I79 (remnant block) Diseases of the arteries or arterioles	486	2744	3068
OPCS-4: Coronary revascularization (eTable 1)	0	4722	4722
ICD-10: Measuring multimorbidity category† Cardiac valve disease	1132	10743	11247
ICD-10: R07.2-R07.4 Chest pain	13106	23896	34815
ICD-10: Measuring multimorbidity category† Congestive heart failure	593	7359	7669
ICD-10: I26, I80-I82 Deep vein thrombosis and pulmonary embolism	2982	9346	11838
ICD-10: G63.2 Diabetic polyneuropathy	45	548	571
ICD-10: H36.0 Diabetic retinopathy	435	1942	2136
ICD-10: I20-I25 (remnant block) Ischaemic heart disease (except myocardial infarction)	0	18822	18822
ICD-10: I63, I64 Cerebral infarction	0	5654	5654
ICD-10: Acute myocardial infarction (eTable 1)	0	8371	8371
OPCS-4: Non-coronary revascularization (eTable 1)	0	1452	1452
ICD-10: Measuring multimorbidity category† Obesity	1983	23447	24568
ICD-10: I73.1, I73.8, I73.9, I74, I77.1, K55.1, K55.8, K55.9 Peripheral vascular disease	0	4019	4019
ICD-10: G45.0-G45.3, G458, G459 Transient cerebral ischaemic attacks	0	2070	2070
ICD-10: I460, I469, I470, I472, I490 ventricular arrhythmia	290	2202	2459
ICD-10: T817 Vascular complications following a procedure, not elsewhere classified	38	72	110
ICD-10: T801 Vascular complications following infusion, transfusion and therapeutic injection	10	65	75
ICD-10: G951 Vascular myelopathies	23	74	97
ICD-10: G214 Vascular parkinsonism	0	36	36
OPCS-4: K51, K58, K63, K65 Cardiac diagnostic procedures	2863	15196	17691
OPCS-4: K25-K38 Heart valve procedure	331	1044	1360
OPCS-4: K04-K20, K22- K24, K47.2- K47.9, K48, K53- K57, K62.5, K62.8, K62.9, K64.8, K64.9, K66- K69, K71, K76- K78, L01- L03, L73- L76, L98 Cardiovascular - other procedure	1257	2265	3421
OPCS-4: L22, L25.5, L25.8, L25.9, L26.4, L29.8, L29.9, L30.1, L30.2, L30.5, L30.8, L31.2, L33- L35, L39.3, L39.4, L41, L42- L43, L45- L47, L52.8, L52.9, L53.1, L53.2, L53.8, L53.9, L54.3, L60.8, L60.9, L62.1, L62.2, L62.8, L62.9, L63.3, L63.4, L63.5, L63.8, L63.9, L65, L67, L69-L72 Peripheral artery procedure	1147	4513	5616
OPCS-4: L04-L10, L12, L13 Pulmonary artery procedure	211	182	390
OPCS-4: K52, K59-K61, K72 Procedure for cardiac arrhythmia	676	4288	4541
OPCS-4: K01, K02 Heart or lung transplant	8	6	14
OPCS-4: L77, L79- L97, L99 Vein procedure	10956	13383	23182
Abbreviations: ICD-10: International Classification of Diseases and Related Health Problems – 10th revision; OPCS-4: Office of Population, Censuses and Surveys: Classification
of Interventions and Procedures – version 4.
†M3 multimorbidity index10

## Sheet: Data Table 4
Data Table 4. Hospital admission and procedures risk factors considered for major bleed risk: number with factors.
	Pre-recruitment	Post-recruitment	All
ICD-10: A90 Dengue fever [classical dengue]	1	8	9
ICD-10: A91 Dengue haemorrhagic fever	1	1	2
ICD-10: A00-A09 Intestinal infectious diseases	1774	15841	17467
ICD-10: A15-A19 Tuberculosis	114	157	269
ICD-10: A20-A28 Certain zoonotic bacterial diseases	19	37	56
ICD-10: A30-A49 Other bacterial diseases	1139	9867	10887
ICD-10: A50-A64 Infections with a predominantly sexual mode of transmission	274	26	299
ICD-10: A65-A69 Other spirochaetal diseases	37	73	109
ICD-10: A70-A74 Other diseases caused by chlamydiae	10	10	20
ICD-10: A80-A89 Viral infections of the central nervous system	156	183	337
ICD-10: A92-A99 Arthropod-borne viral fevers and viral haemorrhagic fevers	0	5	5
ICD-10: B00-B09 Viral infections characterized by skin and mucous membrane lesions	812	1817	2604
ICD-10: B15-B19 Viral hepatitis	393	668	918
ICD-10: B20-B24 Human immunodeficiency virus [HIV] disease	170	18	178
ICD-10: B25-B34 Other viral diseases	1005	1844	2831
ICD-10: B35-B49 Mycoses	739	4506	5190
ICD-10: B50-B64 Protozoal diseases	142	217	354
ICD-10: B65-B83 Helminthiases	56	167	223
ICD-10: B85-B89 Pediculosis, acariasis and other infestations	15	44	58
ICD-10: B90-B94 Sequelae of infectious and parasitic diseases	77	224	283
ICD-10: B95-B98 Bacterial, viral and other infectious agents	5487	15552	20491
ICD-10: B99-B99 Other infectious diseases	20	321	341
ICD-10: C00-C14 Malignant neoplasms of lip, oral cavity and pharynx	402	1057	1390
ICD-10: C15-C26 Other malignant neoplasms of the digestive tracts	39	227	264
ICD-10: C30-C39 Malignant neoplasms of respiratory and intrathoracic organs (except lung cancer)	147	339	468
ICD-10: C40-C41 Malignant neoplasms of bone and articular cartilage	60	151	205
ICD-10: C43-C44 Other malignant neoplasms of skin	4201	15838	18782
ICD-10: C45-C49 Malignant neoplasms of mesothelial and soft tissue	196	1018	1183
ICD-10: C50-C50 Malignant neoplasm of breast	5747	10414	15014
ICD-10: C51-C58 Malignant neoplasms of female genital organs	1234	3057	4135
ICD-10: C60-C63 Malignant neoplasms of male genital organs (except prostate cancer)	232	179	392
ICD-10: C64-C68 Malignant neoplasms of urinary tract	1171	4015	4820
ICD-10: C69-C72 Malignant neoplasms of eye, brain and other parts of central nervous system	194	987	1117
ICD-10: C73-C75 Malignant neoplasms of thyroid and other endocrine glands	237	538	744
ICD-10: C76-C80 Malignant neoplasms of ill-defined and unspecified sites	51	1609	1659
ICD-10: C81-C96 Malignant neoplasms, stated or presumed to be primary, of lymphoid, haematopoietic and related tissue	1359	5100	5687
ICD-10: C97-C97 Malignant neoplasms of independent (primary) multiple sites	0	1010	1010
ICD-10: D00-D09 In situ neoplasms	2631	5207	7692
ICD-10: D10-D36 Benign neoplasms	29079	40897	64975
ICD-10: D37-D48 Neoplasms of uncertain or unknown behaviour	2082	5621	7377
ICD-10: D50-D53 Nutritional anaemias (except iron deficiency)	317	1570	1798
ICD-10: D55-D59 Haemolytic anaemias	384	962	1178
ICD-10: D60-D64 Aplastic and other anaemias	4888	16037	20181
ICD-10: D65-D69 Coagulation defects, purpura and other haemorrhagic conditions	869	3865	4400
ICD-10: D70-D77 Other diseases of blood and blood-forming organs	1409	6555	7701
ICD-10: D80-D89 Certain disorders involving the immune mechanism	418	1453	1685
ICD-10: E00-E07 Disorders of thyroid gland	6742	24791	27232
ICD-10: E15-E16 Other disorders of glucose regulation and pancreatic internal secretion	233	1396	1571
ICD-10: E20-E35 Disorders of other endocrine glands	1155	3704	4463
ICD-10: E40-E46 Malnutrition	32	341	370
ICD-10: E50-E64 Other nutritional deficiencies	275	5779	6005
ICD-10: E65-E68 Obesity and other hyperalimentation	1	4	5
ICD-10: E70-E90 Metabolic disorders	7973	62206	66283
ICD-10: F00-F09 Organic, including symptomatic, mental disorders	144	6253	6376
ICD-10: F10-F19 Mental and behavioural disorders due to psychoactive substance use	2525	22435	23844
ICD-10: F20-F29 Schizophrenia, schizotypal and delusional disorders	627	1181	1504
ICD-10: F30-F39 Mood [affective] disorders	3814	20957	22902
ICD-10: F40-F48 Neurotic, stress-related and somatoform disorders	1758	16980	18282
ICD-10: F50-F59 Behavioural syndromes associated with physiological disturbances and physical factors	212	612	806
ICD-10: F60-F69 Disorders of adult personality and behaviour	251	371	557
ICD-10: F70-F79 Mental retardation	12	97	105
ICD-10: F80-F89 Disorders of psychological development	66	428	468
ICD-10: F90-F98 Behavioural and emotional disorders with onset usually occurring in childhood and adolescence	15	82	94
ICD-10: F99-F99 Unspecified mental disorder	114	164	274
ICD-10: G00-G09 Inflammatory diseases of the central nervous system	247	738	969
ICD-10: G10-G14 Systemic atrophies primarily affecting the central nervous system	52	731	759
ICD-10: G20-G26 Extrapyramidal and movement disorders (except Parkinson's disease and vascular parkinsonism)	458	4329	4473
ICD-10: G30-G32 Other degenerative diseases of the nervous system	106	3249	3339
ICD-10: G35-G37 Demyelinating diseases of the central nervous system	903	1558	1825
ICD-10: G40-G47 Episodic and paroxysmal disorders (except epilepsy and vascular disorders)	3608	11904	14412
ICD-10: G50-G59 Nerve, nerve root and plexus disorders	9455	17055	24846
ICD-10: G60-G64 Polyneuropathies and other disorders of the peripheral nervous system (except diabetic)	414	2794	3057
ICD-10: G70-G73 Diseases of myoneural junction and muscle	195	618	706
ICD-10: G80-G83 Cerebral palsy and other paralytic syndromes	412	2238	2535
ICD-10: G90-G99 Other disorders of the nervous system (except vascular myelopathies)	1281	5701	6719
ICD-10: H00-H06 Disorders of eyelid, lacrimal system and orbit	5442	9427	14183
ICD-10: H10-H13 Disorders of conjunctiva	535	1345	1846
ICD-10: H15-H22 Disorders of sclera, cornea, iris and ciliary body	728	3957	4523
ICD-10: H25-H28 Disorders of lens	6919	39416	44386
ICD-10: H30-H36 Disorders of choroid and retina (except diabetic)	2675	10767	12936
ICD-10: H40-H42 Glaucoma	1360	9563	10125
ICD-10: H43-H45 Disorders of vitreous body and globe	725	2873	3547
ICD-10: H46-H48 Disorders of optic nerve and visual pathways	179	646	810
ICD-10: H49-H52 Disorders of ocular muscles, binocular movement, accommodation and refraction	1285	7838	8981
ICD-10: H53-H54 Visual disturbances and blindness	1222	5669	6714
ICD-10: H55-H59 Other disorders of eye and adnexa	371	1541	1890
ICD-10: H60-H62 Diseases of external ear	751	1294	2016
ICD-10: H65-H75 Diseases of middle ear and mastoid	2062	2184	3931
ICD-10: H80-H83 Diseases of inner ear	913	2914	3685
ICD-10: H90-H95 Other disorders of ear	1405	9655	10699
ICD-10: I70-I79 Diseases of arteries, arterioles and capillaries	313	648	932
ICD-10: I80-I89 Diseases of veins, lymphatic vessels and lymph nodes (except pulmonary embolism and DVT)	20095	23249	40234
ICD-10: I95-I99 Other and unspecified disorders of the circulatory system (except hypotension)	910	9576	10393
ICD-10: J00-J06 Acute upper respiratory infections	1564	2685	4214
ICD-10: J09-J18 Influenza and pneumonia	2681	17011	19278
ICD-10: J20-J22 Other acute lower respiratory infections	2627	8737	11075
ICD-10: J30-J39 Other diseases of upper respiratory tract	9701	12122	20740
ICD-10: J40-J47 Chronic lower respiratory diseases	13487	45135	48948
ICD-10: J60-J70 Lung diseases due to external agents	136	2080	2183
ICD-10: J80-J84 Other respiratory diseases principally affecting the interstitium	344	2761	2984
ICD-10: J85-J86 Suppurative and necrotic conditions of lower respiratory tract	137	478	613
ICD-10: J90-J94 Other diseases of pleura	1377	10246	11463
ICD-10: J95-J99 Other diseases of the respiratory system	775	9793	10461
ICD-10: K00-K14 Diseases of oral cavity, salivary glands and jaws	8703	13370	21264
ICD-10: K20-K31 Diseases of oesophagus, stomach and duodenum (except major bleed or peptic ulcer)	30537	67704	85881
ICD-10: K35-K38 Diseases of appendix	2359	2479	4834
ICD-10: K40-K46 Hernia	24082	49998	65763
ICD-10: K50-K52 Non-infective enteritis and colitis	10680	15866	23398
ICD-10: K55-K64 Other diseases of intestines	23743	86622	99356
ICD-10: K65-K67 Diseases of peritoneum	1455	6069	7402
ICD-10: K70-K77 Other diseases of liver	280	1287	1490
ICD-10: K80-K87 Disorders of gallbladder, biliary tract and pancreas	9073	17880	26108
ICD-10: K90-K93 Other diseases of the digestive system (except major bleed)	1719	4667	5705
ICD-10: L00-L08 Infections of the skin and subcutaneous tissue	5243	10514	15149
ICD-10: L10-L14 Bullous disorders	81	238	303
ICD-10: L20-L30 Dermatitis and eczema	1341	5302	6525
ICD-10: L40-L45 Papulosquamous disorders	1191	4334	5066
ICD-10: L50-L54 Urticaria and erythema	440	1334	1755
ICD-10: L55-L59 Radiation-related disorders of the skin and subcutaneous tissue	870	4059	4845
ICD-10: L60-L75 Disorders of skin appendages	7116	6468	13182
ICD-10: L80-L99 Other disorders of the skin and subcutaneous tissue (except lupus erythematosus)	8362	17135	24597
ICD-10: M00-M03 Infectious arthropathies	173	456	619
ICD-10: M05-M14 Inflammatory polyarthropathies	2775	13542	15749
ICD-10: M15-M19 Arthrosis	15245	52885	61053
ICD-10: M20-M25 Other joint disorders	16330	32334	44861
ICD-10: M40-M43 Deforming dorsopathies	646	3830	4314
ICD-10: M45-M49 Spondylopathies	2990	15998	17917
ICD-10: M50-M54 Other dorsopathies	5614	13083	17340
ICD-10: M60-M63 Disorders of muscles	307	1008	1303
ICD-10: M65-M68 Disorders of synovium and tendon	2058	4076	5989
ICD-10: M70-M79 Other soft tissue disorders	9386	21936	29461
ICD-10: M80-M85 Disorders of bone density and structure	2534	8033	10102
ICD-10: M86-M90 Other osteopathies	1328	2681	3936
ICD-10: M91-M94 Chondropathies	400	666	1054
ICD-10: M95-M99 Other disorders of the musculoskeletal system and connective tissue	422	697	1104
ICD-10: N00-N08 Glomerular diseases	472	747	1153
ICD-10: N10-N16 Renal tubulo-interstitial diseases	1418	5570	6787
ICD-10: N17-N19 Renal failure	412	11927	12235
ICD-10: N20-N23 Urolithiasis	3821	5773	8729
ICD-10: N25-N29 Other disorders of kidney and ureter	794	4308	5029
ICD-10: N30-N39 Other diseases of urinary system	15151	28483	40076
ICD-10: N40-N51 Diseases of male genital organs	8752	21847	28161
ICD-10: N60-N64 Disorders of breast	4329	2734	6923
ICD-10: N70-N77 Inflammatory diseases of female pelvic organs	4831	3176	7817
ICD-10: N80-N98 Non-inflammatory disorders of female genital tract	38830	26203	58884
ICD-10: N99-N99 Other disorders of the genitourinary system	575	859	1420
ICD-10: R00-R09 Symptoms and signs involving the circulatory and respiratory systems	8548	28432	35704
ICD-10: R10-R19 Symptoms and signs involving the digestive system and abdomen	30383	61423	83442
ICD-10: R20-R23 Symptoms and signs involving the skin and subcutaneous tissue	3105	7412	10391
ICD-10: R25-R29 Symptoms and signs involving the nervous and musculoskeletal systems	1074	13732	14645
ICD-10: R30-R39 Symptoms and signs involving the urinary system	7460	19378	25687
ICD-10: R40-R46 Symptoms and signs involving cognition, perception, emotional state and behaviour	2469	14324	16520
ICD-10: R47-R49 Symptoms and signs involving speech and voice	853	2829	3658
ICD-10: R50-R69 General symptoms and signs	24879	48709	68522
ICD-10: R70-R79 Abnormal findings on examination of blood, without diagnosis	2539	12301	14465
ICD-10: R80-R82 Abnormal findings on examination of urine, without diagnosis	390	732	1113
ICD-10: R83-R89 Abnormal findings on examination of other body fluids, substances and tissues, without diagnosis	1754	773	2504
ICD-10: R90-R94 Abnormal findings on diagnostic imaging and in function studies, without diagnosis	3285	14473	17476
ICD-10: R95-R99 Ill-defined and unknown causes of mortality	0	6	6
ICD-10: S00-S09 Injuries to the head	3859	9991	13526
ICD-10: S10-S19 Injuries to the neck	365	889	1250
ICD-10: S20-S29 Injuries to the thorax	955	3340	4270
ICD-10: S30-S39 Injuries to the abdomen, lower back, lumbar spine and pelvis	1048	3317	4346
ICD-10: S40-S49 Injuries to the shoulder and upper arm	1396	4171	5525
ICD-10: S50-S59 Injuries to the elbow and forearm	3015	7355	10202
ICD-10: S60-S69 Injuries to the wrist and hand	4221	6006	10084
ICD-10: S70-S79 Injuries to the hip and thigh	869	4361	5182
ICD-10: S80-S89 Injuries to the knee and lower leg	3689	6605	10175
ICD-10: S90-S99 Injuries to the ankle and foot	861	1533	2387
ICD-10: T00-T07 Injuries involving multiple body regions	98	459	557
ICD-10: T08-T14 Injuries to unspecified part of trunk, limb or body region	334	319	653
ICD-10: T15-T19 Effects of foreign body entering through natural orifice	434	907	1310
ICD-10: T20-T25 Burns and corrosions of external body surface, specified by site	246	400	642
ICD-10: T26-T28 Burns and corrosions confined to eye and internal organs	21	21	42
ICD-10: T29-T32 Burns and corrosions of multiple and unspecified body regions	158	292	448
ICD-10: T33-T35 Frostbite	4	1	5
ICD-10: T36-T50 Poisoning by drugs, medicaments and biological substances	2139	2165	4005
ICD-10: T51-T65 Toxic effects of substances chiefly nonmedicinal as to source	827	800	1554
ICD-10: T66-T78 Other and unspecified effects of external causes	626	1147	1742
ICD-10: T79-T79 Certain early complications of trauma	272	417	686
ICD-10: T80-T88 Complications of surgical and medical care, not elsewhere classified	9743	21667	29864
ICD-10: T90-T98 Sequelae of injuries, of poisoning and of other consequences of external causes	1470	1865	3251
ICD-10: L93, M05, M06, M08, M12.0, M123, M30- M35 Connective tissue disease	2202	8531	9362
ICD-10: C18- C21 Colorectal cancer	1706	5985	7442
ICD-10: G40, G41 Epilepsy	1624	4084	4635
OPCS-4: M34, M35, M41.1, M42 Bladder - removal of lesion or excision	1089	3329	4170
OPCS-4: M02, M03.1, M03.8, M03.9, M04.2, M04.3, M04.8, M04.9 Kidney - removal of lesion or excision	601	1471	2062
OPCS-4: H04- H12, H20, H23, H26, H29, H33-H34 Large bowel - removal of lesion or excision	7782	34251	39700
OPCS-4: G01-G04, G14, G17 Oesophagus - removal of lesion or excision	176	469	641
OPCS-4: J55-J58 Pancreas - removal of lesion or excision	120	463	579
OPCS-4: M61, M62.1, M65.2, M65.3, M65.4, M65.5 Prostate - removal of lesion or excision	1990	6000	7884
OPCS-4: G49, G50, G59, G69, G70 Small bowel - removal of lesion or excision	406	1079	1469
OPCS-4: G27- G29, G42, G43 Stomach - removal of lesion or excision	453	2027	2444
OPCS-4: M72, M76.1 Urethra - removal of lesion or excision	80	155	234
OPCS-4: J18-J21, J23-J54, J59- J63, J65-J68, J73-J74, J76 Biliary tract or pancreas procedure	8240	13365	21241
ICD-10: D50 Iron deficiency anaemia	2693	12225	14494
ICD-10: I85.0, I85.9, I86.4, I98.2, K70, K71.1, K71.3-K71.5, K71.7, K72.1, K72.9, K73, K74, K76.0, K76.2-K76.9 Liver	2380	10885	12495
ICD-10: C33, C34 Lung cancer	230	3525	3673
ICD-10: M35.7 Hypermobility syndrome	22	146	163
ICD-10: M36.0 Dermato(poly)myositis in neoplastic disease	0	7	7
ICD-10: M36.1 Arthropathy in neoplastic disease	0	0	0
ICD-10: M36.2 Haemophilic arthropathy	0	2	2
ICD-10: M36.3 Arthropathy in other blood disorders	0	7	7
ICD-10: M36.4 Arthropathy in hypersensitivity reactions classified elsewhere	1	1	2
ICD-10: M36.8 Systemic disorders of connective tissue in other diseases classified elsewhere	10	3	13
ICD-10: C77-C79 Metastatic cancer	2243	16066	17549
OPCS-4: M01, M032, M041, M05, M06, M08- M17 Kidney transplant	1862	3887	5400
OPCS-4: M18-M23, M25-M33 Ureter - other procedure	2388	4716	6813
OPCS-4: H47- H54, H56, H57 Anus procedure	7819	7550	14629
OPCS-4: M36-M39, M41, M43, M44, M47-M49, M51-M56, M58, M60, M64-M66, M70.1, M70.8, M70.9 Other bladder procedure	9925	19492	27867
OPCS-4: G23-G26, H01-H03, H55, H58-H60, H62, H66, H68-H70 Other gastrointestinal procedure	5459	5372	10559
OPCS-4: M83, M85, M86 Other genitourinary procedure	99	41	140
OPCS-4: H13-H17, H19, H21, H24, H27, H30-H32, H35, H36, H40-H42, H44, H46 Large bowel - other procedure	2956	5027	7729
OPCS-4: G05- G09, G11, G13, G15, G18, G21 Oesophagus - other procedure	1326	1780	3002
OPCS-4: M622-M624, M628, M629, M67, M68, M70.2-M70.7 Prostate - other procedure	2939	8607	10884
OPCS-4: G51, G53-G55, G57, G60-G65, G67-G68, G71-G76, G78-G80, G82 Small bowel - other procedure	1244	3592	4699
OPCS-4: G30- G34, G36, G38, G40, G41, G44, G47, G48 Stomach - other procedure	959	2952	3782
OPCS-4: M73, M75, M76, M79, M81 Urethra - other procedure	2330	3401	5412
OPCS-4: G35, G52 Peptic ulcer	111	110	220
ICD-10: C61 Prostate cancer	1887	9307	10471
OPCS-4: J69, J70, J72 Spleen	169	333	502
ICD-10: C15-C17, C22-C25 Upper GI cancer	390	3933	4209
ICD-10: I83.0, I83.2, I87.2 Venous insufficiency	123	666	778
OPCS-4: G16, G19, G45, G46 Oesophagus or stomach - endoscopy	42210	70341	97572
OPCS-4: H18, H22, H25, H28 Large bowel - diagnostic endoscopy	39846	88265	111379
OPCS-4: M45, M77 Bladder or urethra - diagnostic endoscopy	19291	22029	37565
ICD-10: C43 Malignant melanoma	927	2516	3346
ICD-10: I12.0, I12.9, I13.1, I13.9, N03.2-N03.9, N04.2-N04.9, N05.2-N05.9, N11, N18, N25.0, N25.8, N25.9, Z99.2 Chronic renal disease	1236	12986	13507
Abbreviations: ICD-10: International Classification of Diseases and Related Health Problems – 10th revision; OPCS-4: Office of Population, Censuses and Surveys: Classification
of Interventions and Procedures – version 4.

## Sheet: Data Table 5
Data Table 5. Standard and additional risk factors (other than hospital admission and procedures) considered for major bleed risk.
Variable	RSC*	Coding	Time	Variable	RSC*	Coding	Time
Non-laboratory factors
Anaemia at baseline*	S	D	B	Hip circumference	S	C	B
Alcohol units/week	A	C	B	ICD-10-based frailty risk score	H	C/G	U
Cognitive Z-score	A	C	B	Physical activity/week	A	C	B
Ethnic background	S	G	B	Qualifications	A	G	B
Forced expiratory volume in 1 second (FEV1)/height	A	C	B	Sitting height	A	C	B
Forced vital capacity (FVC)/height	A	C	B	Standing height	S	C	B
FEV1/FVC	A	C	B	The difference SBP – DBP	S	C	B
Hand grip strength	A	C	B	Waist circumference	S	C	B
Heel bone density T-Score	A	C	B	Body fat percentage	A	C	B
Pairs matching	A	C	B	Whole body fat-free mass	A	C	B
Reaction time	A	C	B
Blood measurements at baseline
Basophils count	S	C	B	Mean sphered cell volume	A	C	B
Basophils percentage	S	C	B	Monocytes count	S	C	B
Eosinophils percentage	S	C	B	Monocytes percentage	S	C	B
Haematocrit percentage	S	C	B	Neutrophils %	S	C	B
Haemoglobin concentration	S	C	B	Neutrophils count	S	C	B
High light scatter reticulocytes %	A	C	B	Nucleated red blood cell count	S	C	B
High light scatter reticulocytes count	A	C	B	Nucleated red blood cells %	S	C	B
Immature reticulocytes fraction	A	C	B	Platelet count	S	C	B
Lymphocyte count	S	C	B	Platelet crit	A	C	B
Lymphocyte percentage	S	C	B	Platelet distribution wavelength	A	C	B
Mean corpuscular Hb concentration	S	C	B	Red blood cell count	S	C	B
Mean corpuscular haemoglobin (Hb)	S	C	B	Red blood cell distribution width	A	C	B
Mean corpuscular volume	S	C	B	Reticulocytes %	A	C	B
Mean platelet volume	A	C	B	Reticulocytes count	A	C	B
Mean reticulocytes volume	A	C	B	White blood cell count	S	C	B
Biochemical markers
Alanine aminotransferase	S	C	B	HDL cholesterol	S	C	B
Albumin	S	C	B	Insulin-like growth factor 1 (IGF-1)	A	C	B
Albumin creatinine ratio	A	C	B	Lipoprotein A	A	C	B
Alkaline phosphatase	S	C	B	Low-density lipoprotein (LDL) direct	A	C	B
Apolipoprotein A	A	C	B	Microalbumin in urine	A	D	B
Apolipoprotein B	A	C	B	Oestradiol	A	D	B
Aspartate aminotransferase	S	C	B	Phosphate	A	C	B
C-reactive protein	A	C	B	Potassium in urine	A	C	B
Calcium	S	C	B	Rheumatoid factor	A	D	B
Cholesterol	S	C	B	SHBG	A	C	B
Creatinine	S	C	B	Sodium in urine	A	C	B
Creatinine (enzymatic) in urine	A	C	B	Total bilirubin	S	C	B
Cystatin C	A	C	B	Total protein	A	C	B
Direct bilirubin	A	C	B	Triglycerides	S	C	B
Gamma glutamyltransferase	S	C	B	Urate	A	C	B
Glucose	A	C	B	Urea	A	C	B
Glycated haemoglobin (HbA1c)	S	C	B	Vitamin D	A	C	B
Medication at baseline
PPI	S	D	B	Corticosteroids	S	D	B
Abbreviations: PPIs: Proton pump inhibitors; HDL: high-density lipoproteins. *Anaemia at baseline: Hb < 13 g/dL for men; Hb < 12 g/dL for women. ICD-10-based frailty risk score groups: 0; ≤5; >5 points. Risk score component (RSC): H=HES based; S=other standard factors; A=additional factors. Coding: D=dichotomous; G=grouped (categorical); C=continuous. Time: B=baseline; P=prior to recruitment; U= …

## Sheet: Data Table 6
Data Table 6. Risk factors for major vascular events and their parameter estimates for forming the risk score.
Risk factor	% or SD		Stepwise selection			Cross-validated estimates
			-ΔAIC	Step		logHR	se(logHR)	Hazard ratio	P
								(95% CI)
Factors forced in
Attained age, years				0					<10-300
<50	0.102							1
≥50<55	0.132					0.57663	0.05608	1.78 (1.59-1.99)
≥55<60	0.16					0.84896	0.05296	2.34 (2.11-2.59)
≥60<65	0.191					1.13928	0.05098	3.12 (2.83-3.45)
≥65<70	0.203					1.43218	0.05049	4.19 (3.79-4.62)
≥70<75	0.147					1.72241	0.05185	5.60 (5.06-6.20)
≥75	0.065					2.0761	0.05518	7.97 (7.16-8.88)
Sex				0					7.0x10-152
Women	0.558							1
Men	0.442					0.53079	0.02022	1.70 (1.63-1.77)
Systolic blood pressure, per SD	18.6 mmHg			0		0.16036	0.01013	1.17 (1.15-1.20)	1.9x10-56
Diastolic blood pressure, per SD	10.1 mmHg			0		0.02104	0.01046	1.02 (1.00-1.04)	0.04
Use of blood pressure lowering medications	0.196			0		0.15369	0.02519	1.17 (1.11-1.23)	1.0x10-9
Body mass index, per SD	4.7 kg/m2			0		0.05021	0.00779	1.05 (1.04-1.07)	1.2x10-10
Smoking status				0					3.8x10-294
Never	0.559			0				1
Previous	0.338					0.09581	0.01653	1.10 (1.07-1.14)
Current	0.103					0.76638	0.02124	2.15 (2.06-2.24)
Diabetes mellitus at recruitment	0.045			0		0.48226	0.02996	1.62 (1.53-1.72)	2.6x10-58
Non HDL cholesterol, per SD	1.1 mmol/L			0		0.19306	0.00748	1.21 (1.20-1.23)	1.0x10-146
Factors selected
Cardiac diagnostic procedures in prior two years (OPCS-4)	0.013		205.9	1		0.88663	0.08423	2.43 (2.06-2.86)	6.5x10-26
Other cerebrovascular disease in prior two years	0.007		119.8	2		1.10187	0.09419	3.01 (2.50-3.62)	1.3x10-31
Chest pain (ICD-10)	0.076		173.2	3		0.2764	0.02992	1.32 (1.24-1.40)	2.5x10-20
Cardiac valve disease (ICD-10)	0.019		100.9	4		0.50886	0.0498	1.66 (1.51-1.83)	1.6x10-24
diabetic retinopathy (icd10:other) (TD)	0.005		46.4	5		0.60475	0.0806	1.83 (1.56-2.14)	6.2x10-14
Vein procedure in prior two years (OPCS-4)	0.03		41.2	6		0.45229	0.07658	1.57 (1.35-1.83)	3.5x10-9
Hypertensive diseases at recruitment	0.253		48.9	7		0.17285	0.02395	1.19 (1.13-1.25)	5.3x10-13
Deep vein thrombosis and pulmonary embolism (ICD-10)	0.025		39.5	8		0.30833	0.04613	1.36 (1.24-1.49)	2.3x10-11
Peripheral artery procedure in prior two years (OPCS-4)	0.008		27.3	9		0.70594	0.11537	2.03 (1.62-2.54)	9.4x10-10
Chest pain in prior two years (ICD-10)	0.054		32	10		0.37888	0.06285	1.46 (1.29-1.65)	1.7x10-9
Abbreviations: SD: standard deviation; CI: confidence interval; ICD-10: International Classification of Diseases and Related Health Problems – 10th revision; OPCS-4: Office of Population, Censuses and Surveys: Classification of Interventions and Procedures – version 4. The percentage of person years spent with the factor is given for the time-updated factors. The percentage of participants with t…

## Sheet: Data Table 7
Data Table 7. Risk factors for major bleed conditional on major vascular event risk factors and their parameter estimates for forming the risk score.
Risk factor	% or SD		Stepwise selection			Cross-validated estimates
			-ΔAIC	Step		logHR	se(logHR)	Hazard ratio		P value in joint model
								(95% CI)
Hospital frailty risk score, per SD	2.6 points			0		0.01898	0.00414	1.02 (1.01-1.03)		4.4x10-6
Hospital frailty risk score grouped				0						1.0x10-34
=0	0.637							1
>0≤5	0.305					0.36637	0.03606	1.44 (1.34-1.55)
>5	0.058					0.70749	0.06182	2.03 (1.80-2.29)
Factors selected
Upper GI cancer in prior two years (ICD-10)	0.007		340.1	1		1.32425	0.10194	3.76 (3.08-4.59)		1.4x10-38
Gamma glutamyltransferase, per SD	42.6 U/L		195.8	2		0.06806	0.00762	1.07 (1.05-1.09)		4.2x10-19
Metastatic cancer in prior two years (ICD-10)	0.03		159.8	3		0.75687	0.08335	2.13 (1.81-2.51)		1.1x10-19
General symptoms and signs in prior two years (ICD-10)	0.092		91	4		0.41316	0.06024	1.51 (1.34-1.70)		6.9x10-12
Major bleed at recruitment (ICD-10)	0.008		75	5		0.72358	0.08207	2.06 (1.76-2.42)		1.2x10-18
Liver disease (ICD-10)	0.023		80.4	6		0.50101	0.06394	1.65 (1.46-1.87)		4.7x10-15
Cancer of eye, brain and other parts of central nervous system in prior two years (ICD-10)	0.002		33.7	7		1.57758	0.22075	4.84 (3.14-7.47)		8.9x10-13
Red blood cell distribution width, per SD	0.01		57.3	8		0.07244	0.0123	1.08 (1.05-1.10)		3.8x10-9
Oesophagus or stomach - endoscopy in prior two years (OPCS-4)	0.147		54.9	9		0.33597	0.05964	1.40 (1.24-1.57)		1.8x10-8
Primary cancer of lymphoid, haematopoietic tissue (ICD-10)	0.011		40.4	10		0.49151	0.09537	1.63 (1.36-1.97)		2.6x10-7
Mental and behavioural disorders due to psychoactive substance use in prior two years (ICD-10)	0.04		37.2	11		0.47985	0.08401	1.62 (1.37-1.91)		1.1x10-8
Red blood cell (erythrocyte) count, per SD	0.4x10-12 cells/L		42.5	12		-0.08615	0.0142	0.92 (0.89-0.94)		1.3x10-9
Microalbumin in urine (1/0)	0.289		30.8	13		0.16741	0.03083	1.18 (1.11-1.26)		5.6x10-8
Sex hormone-binding globulin, per SD	28 nmol/L		30.1	14		0.08182	0.01465	1.09 (1.05-1.12)		2.4x10-8
Symptoms and signs involving the digestive system and abdomen in prior two years (ICD-10)	0.125		27.3	15		0.29101	0.06059	1.34 (1.19-1.51)		1.6x10-6
Aspartate aminotransferase, per SD	10.9 U/L		16.6	16		0.03046	0.00558	1.03 (1.02-1.04)		4.9x10-8
Hand grip strength, per SD	11 Kg		27.4	17		-0.06895	0.01564	0.93 (0.91-0.96)		1.0x10-5
Large bowel - diagnostic endoscopy (OPCS-4)	0.228		24.6	18		0.15896	0.03445	1.17 (1.10-1.25)		3.9x10-6
Injuries to the head in prior two years (ICD-10)	0.019		19.5	19		0.52138	0.1058	1.68 (1.37-2.07)		8.3x10-7
Cancer of female genital organs (ICD-10)	0.008		17	20		0.58799	0.12018	1.80 (1.42-2.28)		10x10-7
Colorectal cancer in prior two years (OPCS-4)	0.012		18.1	21		0.62379	0.12304	1.87 (1.47-2.37)		4.0x10-7
Other disorders of the nervous system (except vascular myelopathies) in prior two years (ICD-10)	0.009		18.1	22		0.64948	0.13235	1.91 (1.48-2.48)		9.2x10-7
Minor bleed in prior two years (ICD-10)	0.06		17.7	23		0.39936	0.08599	1.49 (1.26-1.76)		3.4x10-6
Cystatin C, per SD	0.2 mg/L		14.3	24		0.11868	0.01652	1.13 (1.09-1.16)		6.9x10-13
Creatinine, per SD	17.1 μmol/L		27.4	25		-0.08861	0.01806	0.92 (0.88-0.95)		9.3x10-7
Other diseases of blood and blood-forming organs (ICD-10)	0.015		14.6	26		0.35063	0.08308	1.42 (1.21-1.67)		2.4x10-5
Abbreviations: SD: standard deviation; AIC: Akaike information criteria; CI: confidence interval; ICD-10: International Classification of Diseases and Related Health Problems – 10th revision. The percentage of person years spent with the factor is given for the time updated factors. The percentage of participants with the factor is given for factors considered only at recruitment. Step 0 indicate…
The major bleed risk score for each participant is formed as the sum of its parameter estimate (logHR) x the risk factor value, where the risk factor value is the continuous value in SD units or 0/1 for presence in a category.

## Sheet: Data Table 8
Data Table 8. Risk factors for major bleed derived from HADP data and standard factors conditional on major vascular event risk factors and their parameter estimates for forming the risk score.
Risk factor	% or SD		Stepwise selection			Cross-validated estimates
			-ΔAIC	Step		logHR	se(logHR)	Hazard ratio		P value in joint model
								(95% CI)
Hospital frailty risk score, per SD	2.6 points			0		0.01898	0.00414	1.02 (1.01-1.03)		1.3x10-8
Hospital frailty risk score grouped				0						3.5x10-45
=0	0.637							1
>0≤5	0.305					0.36637	0.03606	1.47 (1.38-1.57)
>5	0.058					0.70749	0.06182	2.12 (1.90-2.37)
Factors selected
Upper GI cancer in prior two years (ICD-10)	0.0079		368.1	1		1.19156	0.09716	3.29 (2.72-3.98)		1.4x10-34
Liver disease (ICD-10)	0.0261		163.7	2		0.62115	0.05801	1.86 (1.66-2.09)		9.4x10-27
Metastatic cancer in prior two years (ICD-10)	0.0333		139.6	3		0.83472	0.07594	2.30 (1.99-2.67)		4.2x10-28
Oesophagus or stomach - endoscopy in prior two years (OPCS-4)	0.1646		88.2	4		0.36737	0.05545	1.44 (1.30-1.61)		3.5x10-11
Major bleed at recruitment (ICD-10)	0.0089		75.1	5		0.66143	0.07642	1.94 (1.67-2.25)		4.9x10-18
Cancer of eye, brain and other parts of central nervous system in prior two years (ICD-10)	0.0021		39.6	6		1.44469	0.21105	4.24 (2.80-6.41)		7.6x10-12
General symptoms and signs in prior two years (ICD-10)	0.1045		68.6	7		0.38564	0.0568	1.47 (1.32-1.64)		1.1x10-11
Blood albumin, per SD	2.5 U/L		62.1	8		-0.105	0.01375	0.90 (0.88-0.92)		2.2x10-14
Primary cancer of lymphoid, haematopoietic tissue (ICD-10)	0.0124		48.3	9		0.58318	0.08325	1.79 (1.52-2.11)		2.5x10-12
Mental and behavioural disorders due to psychoactive substance use (ICD-10)	0.049		51.3	10		0.40286	0.05491	1.50 (1.34-1.67)		2.2x10-13
Aplastic and other anaemias (ICD-10)	0.0423		44.4	11		0.32316	0.05246	1.38 (1.25-1.53)		7.3x10-10
Microalbumin in urine (1/0)	0.3253		46.4	12		0.20174	0.0286	1.22 (1.16-1.29)		1.8x10-12
Symptoms and signs involving the digestive system and abdomen in prior two years (ICD-10)	0.1403		36.1	13		0.34006	0.05643	1.41 (1.26-1.57)		1.7x10-9
Coagulation defects, purpura and other haemorrhagic conditions (ICD-10)	0.0087		25.1	14		0.48546	0.08948	1.62 (1.36-1.94)		5.8x10-8
Injuries to the head in prior two years (ICD-10)	0.0221		21.8	15		0.5117	0.09868	1.67 (1.37-2.02)		2.2x10-7
Large bowel - diagnostic endoscopy (OPCS-4)	0.2541		25.5	16		0.17125	0.03204	1.19 (1.11-1.26)		9.0x10-8
Other disorders of the nervous system (except vascular myelopathies) in prior two years (ICD-10)	0.0108		19	17		0.61774	0.1244	1.85 (1.45-2.37)		6.8x10-7
Selection was restricted to HADP data and standard factors. Abbreviations: SD: standard deviation; AIC: Akaike information criteria; CI: confidence interval; ICD-10: International Classification of Diseases and Related Health Problems – 10th revision. The percentage of person years spent with the factor is given for the time updated factors. The percentage of participants with the factor is given…
The major bleed risk score for each participant is formed as the sum of its parameter estimate (logHR) x the risk factor value, where the risk factor value is the continuous value in SD units or 0/1 for presence in a category.
